# Supplementary material for: Racial and Ethnic Disparities in Adverse Pregnancy Outcomes Among Women with Early Onset Cancer in the United States
Source: Cancers (Basel). 2026 Mar 26;18(7):1081. doi: 10.3390/cancers18071081 (PMC13072104; doi:10.3390/cancers18071081)
Supplement: Supplementary file 1 [file cancers-18-01081-s001.zip]

Archive with 1 entries (1 files):
- cancers-4188325-supplementary.pdf
